# Supplementary material for: Identifying Cancer-Relevant Mutations in the DLC START Domain Using Evolutionary and Structure-Function Analyses
Source: Int J Mol Sci. 2020 Oct 31;21(21):8175. doi: 10.3390/ijms21218175 (PMC7662654; doi:10.3390/ijms21218175)
Supplement: Supplementary file 1 [file ijms-21-08175-s001.zip]

Archive with 4 entries (3 files):
- Holub et al 2020, Supp Info Zip/
- Holub et al 2020, Supp Info Zip/ijms-956968-supp.docx
- Holub et al 2020, Supp Info Zip/Supplemental Figures.pdf
- Holub et al 2020, Supp Info Zip/Supplemental Tables.xlsx
