# Supplementary material for: Identifying Cancer-Relevant Mutations in the DLC START Domain Using Evolutionary and Structure-Function Analyses
Source: Int J Mol Sci. 2020 Oct 31;21(21):8175. doi: 10.3390/ijms21218175 (PMC7662654; doi:10.3390/ijms21218175)
Supplement: Supplementary file 1 [file ijms-21-08175-s001.zip › Holub et al 2020, Supp Info Zip/Supplemental Tables.xlsx]

## Sheet: Table S1
DLC-1
Mutation	Residue (⍺)	Number of missense mutations	Identity of mutation(s)	Conservation ≥ 98% of sequences	REVEL Score (0-1)	Likely Pathogenicity?	CADD 1.6 Score (0-99)	Pathogenicity Ranking Amongst Deleterious Variants?
c.3234C>g	F1078	1	L	Identical	0.742	disease causing	26.1	Top 1%
c.3230C>T	S1077	2	F	Identical	0.518	disease causing	31	Top 0.1%
c.3224G>A	R1075	1	Q	Identical	0.557	disease causing	29.3	Top 1%
c.3218A>C	K1073	1	T	Non-conserved	0.679	disease causing	27.4	Top 1%
c.3157G>C	G1053	1	R	Identical	0.667	disease causing	32	Top 0.1%
c.3106T>C	C1036	1	R	Non-conserved	0.711	disease causing	24.9	Top 1%
c.3107G>A	C1036	1	Y	Non-conserved	0.828	disease causing	27	Top 1%
c.3047G>C	R1016	1	P	Non-conserved	0.543	disease causing	23.6	Top 1%
c.3046C>T	R1016	3	C	Non-conserved	0.54	disease causing	24.7	Top 1%
c.3037G>A	D1013	1	N	Similar Physiochemically	0.56	disease causing	26.2	Top 1%
c.3029C>T	T1010	1	I	Non-conserved	0.511	disease causing	24.3	Top 1%
c.3014G>T	C1005	1	F	Identical	0.827	disease causing	25.2	Top 1%
c.2983A>G	T995	1	A	Non-conserved	0.664	disease causing	32	Top 0.1%
c.2963G>A	R988	4	Q	Identical	0.65	disease causing	26.7	Top 1%
c.2959G>T	A987	1	S	Non-conserved	0.313	benign	20.4	Top 1%
c.2957C>T	P986	1	L	Identical	0.512	disease causing	27.2	Top 1%
c.2953C>T	H985	1	Y	Identical	0.7	disease causing	26.9	Top 1%
c.2935C>G	Q979	1	E	Non-conserved	0.084	benign	47	Top 0.01%
c.2927A>G	Q976	1	R	Non-conserved	0.467	benign	31	Top 0.1%
c.2924A>G	Y975	1	C	Similar Physiochemically	0.825	disease causing	29.9	Top 1%
c.2896G>A	E966	1	K	Identical	0.468	benign	48	Top 0.01%
c.2882A>G	D961	1	G	Non-conserved	0.137	benign	31	Top 0.1%
c.2851G>C	E951	1	Q	Identical	0.369	benign	48	Top 0.01%
c.2846T>C	L949	1	P	Similar Physiochemically	0.823	disease causing	29.3	Top 1%
c.2839C>T	R947	3	C	Identical	0.855	disease causing	32	Top 0.1%
c.2830A>G	I944	1	V	Similar Physiochemically	0.048	benign	22.9	Top 1%
c.2827G>A	E943	1	K	Non-conserved	0.372	benign	45	Top 0.01%
c.2826G>T	E942	1	D	Non-conserved	0.271	benign	15.98	Top 10%
c.2806G>A	E936	1	K	Similar Physiochemically	0.793	disease causing	47	Top 0.01%
c.2770G>A	E924	1	K	Similar Physiochemically	0.247	benign	46	Top 0.01%
c.2753C>T	S918	1	F	Non-conserved	0.738	disease causing	28.4	Top 1%
c.2747A>G	E916	1	G	Similar Physiochemically	0.834	disease causing	31	Top 0.1%
c.2735C>T	S912	2	L	Non-conserved	0.346	benign	48	Top 0.01%
c.2692G>A	E898	1	K	Similar Physiochemically	0.754	disease causing	51	Top 0.001%
c.2688T>G	F896	1	L	Non-conserved	0.227	benign	9.76	Bottom 90%
c.2672G>T	C891	1	F	Non-conserved	0.57	disease causing	23.4	Top 1%
c.2670C>G	D890	1	E	Non-conserved	0.036	benign	18.47	Top 10%
c.2642C>T	S881	1	L	Non-conserved	0.05	benign	43	Top 0.01%

## Sheet: Table S2
DLC-2
Mutation	Residue (⍺)	Number of missense mutations	Identity of mutation(s)	Conservation ≥ 98% of sequences	REVEL Score (0-1)	Likely Pathogenicity?	CADD 1.6 Score (0-99)	Pathogenicity Ranking Amongst Deleterious Variants?
c.3319G>A	E1107	2	K	Non-conserved	0.174	benign	23.2	Top 1%
c.3301T>C	F1101	1	L	Identical	0.754	disease causing	32	Top 0.1%
c.3299C>A	S1100	1	Y	Identical	0.665	disease causing	32	Top 0.1%
c.3299C>T	S1100	1	F	Identical	0.64	disease causing	32	Top 0.1%
c.3287G>T	R1096	1	M	Non-conserved	0.633	disease causing	24.9	Top 1%
c.3286A>G	R1096	1	G	Non-conserved	0.767	disease causing	28.7	Top 1%
c.3230A>G	H1077	1	R	Non-conserved	0.221	benign	15.61	Top 10%
c.3202C>T	H1068	1	Y	Non-conserved	0.528	disease causing	25.3	Top 1%
c.3173C>T	P1058	2	L	Identical	0.63	disease causing	31	Top 0.1%
c.3153C>A	D1051	1	E	Non-conserved	0.214	benign	8.359	Bottom 90%
c.3098C>T	S1033	1	F	Identical	0.845	disease causing	29.2	Top 1%
c.3074G>A	G1025	1	E	Identical	0.613	disease causing	27.7	Top 1%
c.3067C>T	P1023	1	S	Non-conserved	0.262	benign	28	Top 1%
c.3032A>T	D1011	1	V	Similar Physiochemically	0.671	disease causing	33	Top 0.1%
c.3012G>A	M1004	1	I	Identical	0.459	benign	26.5	Top 1%
c.3011T>G	M1004	1	R	Identical	0.817	disease causing	29.7	Top 1%
c.2929T>C	W977	1	R	Identical	0.96	disease causing	33	Top 0.1%
c.2911C>A	L971	1	M	Similar Physiochemically	0.716	disease causing	25.6	Top 1%
c.2905C>T	R969	1	C	Identical	0.821	disease causing	30	Top 0.1%
c.2888C>A	P963	1	H	Identical	0.539	disease causing	28.2	Top 1%
c.2846C>T	P949	1	L	Non-conserved	0.447	benign	28.5	Top 1%
c.2845C>A	P949	1	T	Non-conserved	0.438	benign	26.8	Top 1%
c.2839G>A	G947	1	R	Non-conserved	0.204	benign	22.6	Top 1%
c.2801C>T	T934	1	M	Non-conserved	0.135	benign	11.95	Top 10%
c.2774T>A	F925	1	Y	Non-conserved	0.482	benign	27.7	Top 1%
c.2769G>T	E923	1	D	Similar Physiochemically	0.215	benign	16.2	Top 10%
c.2747G>A	G916	1	D	Non-conserved	0.26	benign	18.01	Top 10%
c.2746G>T	G916	1	C	Non-conserved	0.329	benign	18.15	Top 10%
c.2713A>G	T905	1	A	Non-conserved	0.038	benign	19.24	Top 10%
c.2708G>T	G903	2	V	Non-conserved	0.141	benign	23.2	Top 1%

## Sheet: Table S3
DLC-3
mutation	Residue (⍺)	Number of missense mutations	Identity of mutation(s)	Conservation ≥ 98% of sequences	REVEL Score (0-1)	Likely Pathogenicity?	CADD 1.6 Score (0-99)	Pathogenicity Ranking Amongst Deleterious Variants?
c.3293G>A	G1098	1	D	Non-conserved	0.215	benign	23.3	Top 1%
c.3275C>A	P1092	1	H	Non-conserved	0.052	benign	14.74	Top 10%
c.3238T>G	C1080	1	G	Identical	0.868	disease causing	28.4	Top 1%
c.3229G>C	G1077	1	R	Identical	0.83	disease causing	31	Top 0.1%
c.3161C>A	S1054	1	Y	Non-conserved	0.901	disease causing	25.5	Top 1%
c.3157C>T	R1053	2	C	Non-conserved	0.531	disease causing	24.8	Top 1%
c.3148G>A	G1050	1	S	Non-conserved	0.345	benign	25	Top 1%
c.3109G>T	A1037	1	S	Non-conserved	0.639	disease causing	25.5	Top 1%
c.3101G>A	G1034	1	D	Non-conserved	0.193	benign	23.4	Top 1%
c.3082C>A	Q1028	1	K	Non-conserved	0.213	benign	16.71	Top 10%
c.3077C>T	P1026	3	L	Non-conserved	0.103	benign	23.2	Top 1%
c.3073G>A	D1025	2	N	Similar Physiochemically	0.451	benign	25.1	Top 1%
c.3037C>G	P1013	1	A	Non-conserved	0.12	benign	22.9	Top 1%
c.3026G>A	R1009	3	H	Non-conserved	0.73	disease causing	24.9	Top 1%
c.3025C>T	R1009	1	C	Non-conserved	0.677	disease causing	23.3	Top 1%
c.3007G>C	V1003	1	L	Similar Physiochemically	0.062	benign	19.18	Top 10%
c.3001G>A	D1001	2	N	Similar Physiochemically	0.386	benign	28.3	Top 1%
c.2998C>T	R1000	1	C	Identical	0.634	disease causing	27.3	Top 1%
c.2993C>T	P998	1	L	Identical	0.314	benign	26.6	Top 1%
c.2983G>A	A995	1	T	Non-conserved	0.441	benign	24.1	Top 1%
c.2972C>T	T991	1	I	Non-conserved	0.066	benign	16.94	Top 10%
c.2963A>T	H988	1	L	Non-conserved	0.442	benign	24.1	Top 1%
c.2953G>C	E985	1	Q	Similar Physiochemically	0.28	benign	28.2	Top 1%
c.2917C>T	R973	2	W	Non-conserved	0.236	benign	27.1	Top 1%
c.2890C>T	R964	1	W	Non-conserved	0.411	benign	25.8	Top 1%
c.2885G>A	R962	1	Q	Similar Physiochemically	0.324	benign	27.1	Top 1%
c.2875C>T	R959	1	C	Identical	0.728	disease causing	27.5	Top 1%
c.2849C>T	A950	1	V	Non-conserved	0.062	benign	21.9	Top 1%
c.2843A>G	E948	1	G	Similar Physiochemically	0.8	disease causing	25.6	Top 1%
c.2822G>A	R941	1	Q	Similar Physiochemically	0.395	benign	21.5	Top 1%
c.2821C>T	R941	1	W	Similar Physiochemically	0.437	benign	21.4	Top 1%
c.2804C>T	P935	1	L	Non-conserved	0.121	benign	17.85	Top 10%
c.2788G>T	A930	1	S	Non-conserved	0.092	benign	18.26	Top 10%
c.2784G>T	E928	1	D	Similar Physiochemically	0.242	benign	7.413	Bottom 90%
c.2767G>T	G923	1	W	Non-conserved	0.215	benign	23.9	Top 1%
c.2767G>A	G923	1	R	Non-conserved	0.19	benign	25	Top 1%
c.2764C>T	P922	1	S	Non-conserved	0.263	benign	15.3	Top 10%
c.2761G>A	V921	1	M	Non-conserved	0.157	benign	7.163	Bottom 90%
c.2754G>C	W918	1	C	Similar Physiochemically	0.869	disease causing	28.4	Top 1%
c.2741G>A	R914	1	H	Similar Physiochemically	0.24	benign	26.3	Top 1%
c.2741G>T	R914	1	L	Similar Physiochemically	0.193	benign	26.5	Top 1%
c.2731G>T	A911	1	S	Non-conserved	0.298	benign	21.5	Top 1%
c.2726G>A	R909	1	H	Similar Physiochemically	0.131	benign	19.25	Top 10%
c.2683A>G	S895	2	G	Non-conserved	0.054	benign	17.29	Top 10%

## Sheet: Table S4
	Hypothesis Test Summary
	Null Hypothesis	Test	Significance	Decision
DLC-1	The distribution of DLC-1 (mutations) is uniform with minimum 881 and maximum 1078	One-Sample Kolmogorov-Smirnov Test	0.28	Retain the null hypothesis
DLC-2	The distribution of DLC-2 (mutations) is uniform with minimum 903 and maximum 1107	One-Sample Kolmogorov-Smirnov Test	0.381	Retain the null hypothesis
DLC-3	The distribution of DLC-3 (mutations) is uniform with minimum 895 and maximum 1098	One-Sample Kolmogorov-Smirnov Test	0.151	Retain the null hypothesis
Asymptotic significances are displayed. The significance level is 0.05.														S

## Sheet: Table S5
Gene Name	Alignment Parameters	Number Conserved Residues	Length of START	Percentage Conserved Residues	Conserved Mutated Residues	Total Mutated Residues	Percentage Conserved Mutated Residues	Number of Mutations in Conserved Residues	Total Number of Mutations	Percentage Mutations in Conserved Residues
DLC1	≳ 98%	41	204	0.20098	11	36	0.305556	17	47	0.361702
DLC2	≳ 98%	41	206	0.199029	10	25	0.4	13	33	0.393939
DLC3	≳ 98%	41	206	0.199029	5	40	0.125	5	53	0.0943396

## Sheet: Table S6
		Counts			Expected number of mutations assuming random distribution
	Domain Length	Total mutations	Conserved residues	Non-Conserved Residues	Conserved Residues	Non-Conserved Residues
DLC1	204	47	41	163	9.44608	37.5539
DLC2	206	33	41	165	6.56796	26.432
DLC3	206	53	41	165	10.5485	42.4515

## Sheet: Table S7
		Observed	Expected	Chi-Square Value	∑ Chi-Square	Degrees Freedom	p-value
DLC1	Conserved Residues	17	9.4	6.14468	7.68085	1	0.006***
	Non-Conserved Residues	30	37.6	1.53617
DLC2	Conserved Residues	13	6.6	6.20606	7.75758	1	0.005***
	Non-Conserved Residues	20	26.4	1.55152
DLC3	Conserved Residues	5	10.5	2.88095	3.59272	1	0.058
	Non-Conserved Residues	48	42.5	0.711765
